# Supplementary material for: Ultrasensitive and visual detection of SARS-CoV-2 using all-in-one dual CRISPR-Cas12a assay
Source: Nat Commun. 2020 Sep 18;11:4711. doi: 10.1038/s41467-020-18575-6 (PMC7501862; doi:10.1038/s41467-020-18575-6)
Supplement: Supplementary file 4 — Source Data [file 41467_2020_18575_MOESM4_ESM.xlsx]

## Sheet: Fig. 2b
Copy of template	3×105cps	3×103cps	3×101cps	3×100cps	NTC
Replicate 1	57784.2	56990.3	28200.8	4967.39	52.1478
Replicate 2	57088.6	57112.6	18604.1	5445.82	74.6535
Replicate 3	57497.2	57786.3	47032.9	13738.5	63.4007
Replicate 4	57111.8	57503.4	45470.2	25831.5	74.6535
Mean	57370.4	57348.2	34827	12495.8	66.2139
S.D.	333.451	364.987	13776.2	9759.86	10.7738

## Sheet: Fig. 2c
Copy of template	3×105cps	3×103cps	3×101cps	3×100cps	NTC
Replicate 1	48140.4	10739.7	80.9231	70.9654	70.0188
Replicate 2	52044.7	22344.9	60.7765	70.7143	97.7232
Replicate 3	52987	14189.5	108.865	97.8482	83.871
Replicate 4	52955.6	56674.4	119.493	72.0245	57.6221
Mean	51531.9	25987.1	92.5143	77.8881	77.3088
S.D.	2302.85	21028.9	26.6885	13.3188	17.3255

## Sheet: Fig. 3a
	SARS-CoV-2_PC	Hs_RPP30_PC	MERS-CoV Control	SARS-CoV Control
Replicate 1	60059.2	473.269	388.285	148.001
Replicate 2	59865.7	148.001	36.3994	612.083
Replicate 3	60461.6	766.967	417.717	395.339
Mean	60128.8	462.746	280.801	385.141
S.D.	304.001	309.617	212.169	232.209

## Sheet: Fig. 3b
Copy of template	5×105cps	5×103cps	5×101cps	5×100cps	NTC
Replicate 1	59196.4	59087.8	27677.2	20907.5	68.4958
Replicate 2	59245.2	59161.2	26288.5	55052.3	69.0278
Replicate 3	59201.6	59213.6	26493	33163.8	99.5373
Replicate 4	59672.1	59629.1	55448.8	7933.1	186.454
Mean	59328.8	59272.9	33976.8	29264.2	105.879
S.D.	229.915	242.968	14327.7	20042.3	55.6419

## Sheet: Fig. 5c
	Sample1	Sample 2	NC
Replicate 1	254.722	254.529	174.448
Replicate 2	254.497	254.484	176.686
Replicate 3	254.798	254.519	176.365
Mean	254.672	254.511	175.833
S.D.	0.156526	0.0236291	1.21014

## Sheet: Supplementary Fig. 3b
	1 µM ssDNA-FQ (P)	2 µM ssDNA-FQ (P)	4 µM ssDNA-FQ (P)	8 µM ssDNA-FQ (P)
Replicate 1	18.0321	12.349	6.42112	3.86274
Replicate 2	17.4849	10.0424	5.52334	4.25652
Replicate 3	15.8844	10.6573	6.51166	4.12549
Mean	17.1338	11.0162	6.15204	4.08158
S.D.	1.11605	1.19448	0.546351	0.200531

## Sheet: Supplementary Fig. 3c
	1 µM ssDNA-FQ (P)	2 µM ssDNA-FQ (P)	4 µM ssDNA-FQ (P)	8 µM ssDNA-FQ (P)
Replicate 1	18420.7	40038.7	61181.3	61291.4
Replicate 2	22478	57142.2	61099.2	60375.6
Replicate 3	23906.4	52819.2	60561.3	60608.8
Mean	21601.7	50000	60947.3	60758.6
S.D.	2845.91	8893.43	336.797	475.934

## Sheet: Supplementary Fig. 4b
	0.16 µM Primers (P)	0.24 µM Primers (P)	0.32 µM Primers (P)	0.64 µM Primers (P)
Replicate 1	7.35468	7.76431	4.25099	5.92324
Replicate 2	7.30526	5.51543	4.22772	5.51015
Replicate 3	7.139	5.80024	4.10169	4.71525
Mean	7.26631	6.35999	4.19347	5.38288
S.D.	0.112995	1.22449	0.0803269	0.613969

## Sheet: Supplementary Fig. 4c
	0.16 µM Primers (P)	0.24 µM Primers (P)	0.32 µM Primers (P)	0.64 µM Primers (P)
Replicate 1	59951	59945.1	60686.1	60891.9
Replicate 2	59963.5	59727.3	60493.7	60230
Replicate 3	60039	59442.4	60580.6	60693
Mean	59984.5	59704.9	60586.8	60605
S.D.	47.6267	252.101	96.3388	339.633

## Sheet: Supplementary Fig. 5b
	crRNAs:Cas12a=2:1 (P)	crRNAs:Cas12a=1:2 (P)	crRNAs:Cas12a=1:1 (P)
Replicate 1	6.1341	9.07742	4.85073
Replicate 2	5.85868	8.68165	4.69911
Replicate 3	6.28067	8.39463	4.34218
Mean	6.09115	8.7179	4.63067
S.D.	0.21425	0.342832	0.261089

[truncated: 7 more sheets: Supplementary Fig. 5c, Supplementary Fig. 6a-d, Supplementary Fig. 6e, Supplementary Fig. 7c, Supplementary Fig. 8c, Supplementary Fig. 12b, Supplementary Fig. 12c]
